# Supplementary material for: SIPGCN: A Novel Deep Learning Model for Predicting Self-Interacting Proteins from Sequence Information Using Graph Convolutional Networks
Source: Biomedicines. 2022 Jun 29;10(7):1543. doi: 10.3390/biomedicines10071543 (PMC9313220; doi:10.3390/biomedicines10071543)
Supplement: Supplementary file 1 [file biomedicines-10-01543-s001.zip]

Archive with 1 entries (1 files):
- biomedicines-1765486-supplementary.pdf
